# Supplementary material for: Integrative analysis of lncRNAs in rheumatoid arthritis: from bioinformatics to experimental validation
Source: Clin Exp Med. 2025 Feb 19;25(1):64. doi: 10.1007/s10238-025-01589-z (PMC11839865; doi:10.1007/s10238-025-01589-z)
Supplement: Supplementary file 1 — Supplementary file1 (XLSX 13 KB) [file 10238_2025_1589_MOESM1_ESM.xlsx]

## Sheet: SNHG15
	SNHG15
Variable	Spearman r	P value (two-tailed)
Age	0.06353	0.768
WBC	0.3072	0.1755
RBC	0.2254	0.3259
Hemoglobin	0.2138	0.3521
Hematocrit	0.3657	0.103
MCV	0.2364	0.3021
MCH	0.08707	0.7074
MCHC	-0.3	0.1865
RDW-CV	-0.1696	0.4622
Platelets	-0.1039	0.654
MPV	0.2225	0.4416
PDW	0.0221	0.9426
PCT	-0.244	0.3998
Neutrophils	-0.6992	0.0006
lymphocyte	0.6571	0.0016
CRP	-0.1806	0.4733
ESR	-0.2857	0.2504
Creatinine	-0.1538	0.5295
SGOT	-0.1677	0.5059
SGPT	-0.1242	0.6326
Ca	0.1648	0.626
Ph	0.01861	0.9615

## Sheet: LINC00963
	LINC00963
Variable	Spearman r	P value (two-tailed)
Age	0.05265	0.807
WBC	0.1968	0.3925
RBC	-0.05716	0.8056
Hemoglobin	0.2664	0.2431
Hematocrit	0.2936	0.1964
MCV	0.3462	0.1242
MCH	0.2943	0.1953
MCHC	0.02739	0.9062
RDW-CV	-0.6116	0.0032
Platelets	-0.2753	0.2271
MPV	0.196	0.4989
PDW	0.4332	0.1228
PCT	-0.6571	0.0128
Neutrophils	-0.2301	0.3291
lymphocyte	0.2451	0.2976
CRP	-0.2632	0.2914
ESR	-0.2526	0.3119
Creatinine	0.03868	0.8751
SGOT	0.1356	0.5916
SGPT	0.1648	0.5245
Ca	0.6179	0.0468
Ph	-0.06513	0.8516

## Sheet: SNHG3
	SNHG3
Variable	Spearman r	P value (two-tailed)
Age	0.3386	0.1056
WBC	0.3202	0.157
RBC	0.3462	0.1242
Hemoglobin	0.3294	0.1448
Hematocrit	0.4352	0.0486
MCV	0.05326	0.8186
MCH	0.001949	0.9933
MCHC	-0.1924	0.4035
RDW-CV	-0.3289	0.1455
Platelets	-0.3182	0.1598
MPV	-0.37	0.1921
PDW	-0.1149	0.6945
PCT	-0.2879	0.3176
Neutrophils	-0.394	0.0856
lymphocyte	0.3173	0.1728
CRP	-0.2405	0.3365
ESR	-0.5114	0.0301
Creatinine	-0.1793	0.4626
SGOT	0.1843	0.4642
SGPT	0.1132	0.6635
Ca	-0.151	0.6557
Ph	-0.2559	0.4447
